# Supplementary material for: Identifying potential therapeutic targets of mulberry leaf extract for the treatment of type 2 diabetes: a TMT-based quantitative proteomic analysis
Source: BMC Complement Med Ther. 2023 Sep 4;23:308. doi: 10.1186/s12906-023-04140-3 (PMC10476348; doi:10.1186/s12906-023-04140-3)
Supplement: Supplementary file 2 — Additional file 2. [file 12906_2023_4140_MOESM2_ESM.xlsx]

## Sheet: Supplementary Table S1
Name	Formula	CAS_num	Class	Annotation MW	Calc. MW	Retention time/min	Major MS/MS fragments	Error PPM	Model
Betaine	C5 H11 N O2	107-43-7	Carboxylic acids and derivatives	117.079	117.079	0.831	118.08656, 58.06590	2.15	+
DL-Stachydrine	C7 H13 N O2	4136-37-2	Carboxylic acids and derivatives	143.095	143.095	0.835	144.10197, 84.04464	0.65	+
L(-)-Pipecolinic acid	C6 H11 N O2	3105-95-1	Carboxylic acids and derivatives	129.079	129.079	0.85	130.08638, 84.08136	1.11	+
1-Deoxynojirimycin	C6 H13 N O4	19130-96-2	Piperidines	163.084	163.085	0.869	164.09180 146.08118 110.08035	0.57	+
2-Hydroxycinnamic acid	C9 H8 O3	614-60-8	Cinnamic acids and derivatives	164.047	164.047	1.256	165.05467, 147.04407, 123.04424, 119.04939	0.87	+
Gallic acid	C7 H6 O5	149-91-7	Benzene and substituted derivatives	170.022	170.021	1.709	169.01352, 125.02351	-4.46	-
7-Hydroxycoumarine	C9 H6 O3	93-35-6	Coumarins and derivatives	162.032	162.032	4.441	163.03899, 145.02544, 135.04414	-0.47	+
Quercetin-3-O-β-D-glucose-7-O-β-D-gentiobioside	C33 H40 O22	60778-02-1	Fatty Acyls	788.201	788.202	4.75	787.19454, 625.14166, 462.08075	1.4	-
Esculin	C15 H16 O9	531-75-9	Coumarins and derivatives	340.079	340.079	4.838	341.08567, 339.0723, 179.03392, 177.01889	-0.38	+/-
Esculetin	C9 H6 O4	305-01-1	Coumarins and derivatives	178.027	178.027	4.841	179.03391, 177.01868, 151.03903, 133.02801	0.03	+/-
3,4-Dihydroxybenzaldehyde	C7 H6 O3	139-85-5	Organooxygen compounds	138.032	138.032	4.982	139.03902, 121.08438, 111.04439	0	+
Mulberroside A	C26 H32 O14	102841-42-9	Stilbenes	568.179	568.179	5.053	567.17242 406.11942 243.06625	0.32	-
Quercetin-3,4'-O-di-beta-glucoside	C27 H30 O17	29125-80-2	Flavonoids	626.148	626.148	5.238	627.15555, 625.14117, 455.10269, 452.08067, 303.04968, 301.03528, 299.01986	0.29	+/-
Chlorogenic acid	C16 H18 O9	202650-88-2	Organooxygen compounds	354.095	354.095	5.243	355.10223, 353.08788, 300.49023, 191.05550, 163.03899	0.26	+/-
Scopolin	C16 H18 O9	NA	Coumarins and derivatives	354.095	354.095	5.384	353.08780, 191.05545, 179.03423, 173.04476	0.24	-
Salidroside	C14 H20 O7	10338-51-9	Organooxygen compounds	300.121	300.121	5.561	299.11359, 179.05544, 137.02347	-0.07	-
Caffeic acid	C9 H8 O4	331-39-5	Cinnamic acids and derivatives	180.042	180.042	5.712	181.04956, 179.03423, 163.03900, 145.02848, 135.04426	0.42	+/-
Isoquercitrin	C21 H20 O12	482-35-9	Flavonoids	464.095	464.096	6.19	463.08917, 301.03540, 151.00284	1.97	-
Rutin	C27 H30 O16	153-18-4	Flavonoids	610.153	610.154	6.467	609.14642, 301.03528, 300.02750	0.53	-
Quercetin-3β-D-glucoside	C21 H20 O12	482-35-9	Flavonoids	464.095	464.096	6.695	465.10280, 303.04968	0.09	+
Luteolin 7-glucuronide	C21 H18 O12	29741-10-4	Flavonoids	462.08	462.08	6.725	461.14672, 299.09259, 281.08206, 177.05502	0.44	-
Kaempferol-3-O-rutinoside	C27 H30 O15	17650-84-9	Flavonoids	594.158	594.159	6.832	593.16149, 285.04044, 284.03265	0.6	-
Scopoletin	C10 H8 O4	92-61-5	Coumarins and derivatives	192.042	192.042	6.885	193.04958, 191.03435, 178.02606, 176.01079, 133.02849	0.36	+/-
Kaempferol	C15 H10 O6	520-18-3	Flavonoids	286.048	286.048	7.061	287.05484, 269.04428	-0.61	+
Kaempferol-7-O-glucoside	C21 H20 O11	16290-07-6	Flavonoids	448.101	448.1	7.111	449.10800, 447.09351, 287.05493, 285.04053, 254.06626	-0.36	+/-
Isochlorogenic acid B	C25 H24 O12	14534-61-3	Organooxygen compounds	516.127	516.127	7.259	515.11961, 363.08795, 191.05650, 173.04483 179.03430	0.25	-
Luteolin	C15 H10 O6	491-70-3	Flavonoids	286.048	286.048	8.87	285.04050, 241.05048, 154.99760	0.18	-
Quercetin	C15 H10 O7	117-39-5	Flavonoids	302.043	302.043	8.942	303.04985, 301.03545, 274.04749, 178.99788, 151.00284	0.59	+/-
(E)-Resveratroloside	C20 H22 O9	NA	Stilbenes	406.126	406.127	9.186	405.11932, 243.00163	0.58	-
Formononetin	C16 H12 O4	485-72-3	Isoflavonoids	268.074	268.074	9.248	267.06631, 223.16945, 115.03909	0.12	-
Kuwanon C	C25 H26 O6	62949-79-5	Flavonoids	422.173	422.173	11.999	421.16602, 309.04059, 299.12894	0.91	-

## Sheet: Supplementary Table S2
Accession Number	Identified Proteins	Molecular Weight	P-value	Ratio(T2DM/Control)
D3ZM09_RAT	Seryl-tRNA synthetase 2 (Predicted) OS=Rattus norvegicus OX=10116 GN=Sars2 PE=1 SV=1	58 kDa	0.00820612	0.515099
D4A7F0_RAT	Ubiquitin protein ligase E3 component n-recognin 3 OS=Rattus norvegicus OX=10116 GN=Ubr3 PE=1 SV=3	213 kDa	0.0490753	0.526403
CNN1_RAT	Calponin-1 OS=Rattus norvegicus OX=10116 GN=Cnn1 PE=1 SV=1	33 kDa	0.0465779	0.571926
D3ZXK4_RAT	Abhydrolase domain-containing 11 OS=Rattus norvegicus OX=10116 GN=Abhd11 PE=1 SV=1	33 kDa	0.0147532	0.593091
G3V7I0_RAT	Peroxiredoxin 3 OS=Rattus norvegicus OX=10116 GN=Prdx3 PE=1 SV=1	28 kDa	0.0140554	0.62688
A0A0G2JUT5_RAT	Intermediate filament family orphan 2 OS=Rattus norvegicus OX=10116 GN=Aldh4a1 PE=3 SV=1	164 kDa	0.0211937	0.647795
MOT4_RAT	Monocarboxylate transporter 4 OS=Rattus norvegicus OX=10116 GN=Slc16a3 PE=1 SV=1	51 kDa	0.00454489	0.651992
ES1_RAT	ES1 protein homolog, mitochondrial OS=Rattus norvegicus OX=10116 PE=1 SV=2	28 kDa	0.0335357	0.663658
TIM8B_RAT	Mitochondrial import inner membrane translocase subunit Tim8 B OS=Rattus norvegicus OX=10116 GN=Timm8b PE=3 SV=1	9 kDa	0.0195178	0.670682
A0A0G2K401_RAT	Propionyl-CoA carboxylase alpha chain, mitochondrial OS=Rattus norvegicus OX=10116 GN=Pcca PE=1 SV=1	80 kDa	0.0139262	0.673402
EFGM_RAT	Elongation factor G, mitochondrial OS=Rattus norvegicus OX=10116 GN=Gfm1 PE=1 SV=2	83 kDa	0.0347218	0.673889
ALAT1_RAT	Alanine aminotransferase 1 OS=Rattus norvegicus OX=10116 GN=Gpt PE=1 SV=2	55 kDa	0.00195509	0.680484
Q925D6_RAT	Mitogen-activated protein kinase kinase 6 OS=Rattus norvegicus OX=10116 GN=Map2k6 PE=1 SV=1	37 kDa	7.84639e-05	0.690865
COX7B_RAT	Cytochrome c oxidase subunit 7B, mitochondrial OS=Rattus norvegicus OX=10116 GN=Cox7b PE=1 SV=3	9 kDa	0.032446	0.704507
DLDH_RAT	Dihydrolipoyl dehydrogenase, mitochondrial OS=Rattus norvegicus OX=10116 GN=Dld PE=1 SV=1	54 kDa	0.039819	0.716138
D3ZG43_RAT	NADH dehydrogenase (Ubiquinone) Fe-S protein 3 (Predicted), isoform CRA_c OS=Rattus norvegicus OX=10116 GN=Ndufs3 PE=1 SV=1	30 kDa	0.0315371	0.7232
D3ZIC4_RAT	Protein phosphatase 1, regulatory (Inhibitor) subunit 12B (Predicted) OS=Rattus norvegicus OX=10116 GN=Ppp1r12b PE=1 SV=1	111 kDa	0.00740448	0.729825
D3ZT90_RAT	Glutaryl-CoA dehydrogenase OS=Rattus norvegicus OX=10116 GN=Gcdh PE=1 SV=1	50 kDa	0.0409635	0.732156
A0A0A6YYM0_RAT	Long-chain-fatty-acid--CoA ligase 6 OS=Rattus norvegicus OX=10116 GN=Acsl6 PE=1 SV=2	81 kDa	0.00235956	0.736474
D3ZXA6_RAT	Pyruvate dehydrogenase phosphatase regulatory subunit OS=Rattus norvegicus OX=10116 GN=Pdpr PE=1 SV=1	99 kDa	0.0486205	0.73935
Q923Z2_RAT	Tropomyosin 1, alpha, isoform CRA_a OS=Rattus norvegicus OX=10116 GN=Tpm1 PE=1 SV=1	33 kDa	0.0431939	0.741097
GYS1_RAT	Glycogen [starch] synthase, muscle OS=Rattus norvegicus OX=10116 GN=Gys1 PE=1 SV=1	84 kDa	0.0138015	0.746233
CH10_RAT	10 kDa heat shock protein, mitochondrial OS=Rattus norvegicus OX=10116 GN=Hspe1 PE=1 SV=3	11 kDa	0.025452	0.746688
STBD1_RAT	Starch-binding domain-containing protein 1 OS=Rattus norvegicus OX=10116 GN=Stbd1 PE=1 SV=1	35 kDa	0.00828929	0.749708
A0A0H2UHH3_RAT	ATP-binding cassette sub-family B member 8, mitochondrial OS=Rattus norvegicus OX=10116 GN=Abcb8 PE=1 SV=1	78 kDa	0.0271006	0.75269
A0A0G2K0V3_RAT	3'(2'),5'-bisphosphate nucleotidase 1 OS=Rattus norvegicus OX=10116 GN=Bpnt1 PE=1 SV=1	35 kDa	0.0262619	0.761493
LETM1_RAT	Mitochondrial proton/calcium exchanger protein OS=Rattus norvegicus OX=10116 GN=Letm1 PE=1 SV=1	83 kDa	0.0105681	0.762183
D3ZAI6_RAT	5'-nucleotidase domain-containing 3 OS=Rattus norvegicus OX=10116 GN=Nt5dc3 PE=1 SV=2	63 kDa	0.00392089	0.765748
G3V6Y6_RAT	Alpha-1,4 glucan phosphorylase OS=Rattus norvegicus OX=10116 GN=Pygb PE=1 SV=2	97 kDa	0.0293994	0.769843
A0A0G2JTL5_RAT	Pyruvate carboxylase, mitochondrial OS=Rattus norvegicus OX=10116 GN=Pc PE=1 SV=1	140 kDa	0.00403155	0.769961
EF2K_RAT	Eukaryotic elongation factor 2 kinase OS=Rattus norvegicus OX=10116 GN=Eef2k PE=1 SV=1	81 kDa	0.0327628	0.769972
A0A0G2K0S8_RAT	6-phosphofructo-2-kinase/fructose-2,6-bisphosphatase 1 OS=Rattus norvegicus OX=10116 GN=Pfkfb1 PE=1 SV=1	50 kDa	0.0193981	0.769992
EHD3_RAT	EH domain-containing protein 3 OS=Rattus norvegicus OX=10116 GN=Ehd3 PE=1 SV=2	61 kDa	0.0208115	0.77697
CATB_RAT	Cathepsin B OS=Rattus norvegicus OX=10116 GN=Ctsb PE=1 SV=2	37 kDa	0.0205242	0.778508
CARME_RAT	Carnosine N-methyltransferase OS=Rattus norvegicus OX=10116 GN=Carnmt1 PE=1 SV=1	46 kDa	0.00852685	0.781747
A0A0G2K7C6_RAT	Protein phosphatase 1B OS=Rattus norvegicus OX=10116 GN=Ppm1b PE=1 SV=1	49 kDa	0.012842	0.787091
PMGT2_RAT	Protein O-linked-mannose beta-1,4-N-acetylglucosaminyltransferase 2 OS=Rattus norvegicus OX=10116 GN=Pomgnt2 PE=1 SV=1	67 kDa	0.00688552	0.791921
F1M943_RAT	Armadillo repeat-containing 8 OS=Rattus norvegicus OX=10116 GN=Armc8 PE=1 SV=2	75 kDa	0.0285239	0.792922
CCD43_RAT	Coiled-coil domain-containing protein 43 OS=Rattus norvegicus OX=10116 GN=Ccdc43 PE=1 SV=2	25 kDa	0.00173414	0.794003
LONM_RAT	Lon protease homolog, mitochondrial OS=Rattus norvegicus OX=10116 GN=Lonp1 PE=2 SV=1	106 kDa	0.0116125	0.795841
A0A0G2K6D5_RAT	Pitrilysin metallopeptidase 1 OS=Rattus norvegicus OX=10116 GN=Pitrm1 PE=1 SV=1	117 kDa	0.0133694	0.800033
M0R6Z9_RAT	Myosin XVIIIb OS=Rattus norvegicus OX=10116 GN=Myo18b PE=1 SV=2	284 kDa	0.0104437	0.801685
F1LP30_RAT	Methylcrotonoyl-CoA carboxylase subunit alpha, mitochondrial OS=Rattus norvegicus OX=10116 GN=Mccc1 PE=1 SV=1	79 kDa	0.0114423	0.803001
TPM1_RAT	Tropomyosin alpha-1 chain OS=Rattus norvegicus OX=10116 GN=Tpm1 PE=1 SV=3	33 kDa	0.0157221	0.804438
SPRY4_RAT	SPRY domain-containing protein 4 OS=Rattus norvegicus OX=10116 GN=Spryd4 PE=2 SV=1	23 kDa	0.0490721	0.806115
Q4V8H5_RAT	Aspartyl aminopeptidase OS=Rattus norvegicus OX=10116 GN=Dnpep PE=1 SV=1	53 kDa	0.0102342	0.806338
RGN_RAT	Regucalcin OS=Rattus norvegicus OX=10116 GN=Rgn PE=1 SV=3	33 kDa	0.00314317	0.806788
A0A0G2JUD2_RAT	Pyrophosphatase (inorganic) 1 OS=Rattus norvegicus OX=10116 GN=Sar1a PE=1 SV=1	35 kDa	0.0156683	0.808664
A0A0G2K5C6_RAT	Microtubule-associated protein 1A OS=Rattus norvegicus OX=10116 GN=Map1a PE=1 SV=1	326 kDa	0.0260749	0.808682
Q68FZ8_RAT	Propionyl coenzyme A carboxylase, beta polypeptide OS=Rattus norvegicus OX=10116 GN=Pccb PE=1 SV=1	59 kDa	0.0439681	0.811055
TRI72_RAT	Tripartite motif-containing protein 72 OS=Rattus norvegicus OX=10116 GN=Trim72 PE=1 SV=1	53 kDa	0.0198631	0.813094
Q3KRF2_RAT	High density lipoprotein binding protein (Vigilin) OS=Rattus norvegicus OX=10116 GN=Hdlbp PE=1 SV=1	142 kDa	0.0276795	0.814599
OCAD1_RAT	OCIA domain-containing protein 1 OS=Rattus norvegicus OX=10116 GN=Ociad1 PE=1 SV=1	28 kDa	0.0331638	0.815305
PRP19_RAT	Pre-mRNA-processing factor 19 OS=Rattus norvegicus OX=10116 GN=Prpf19 PE=1 SV=2	55 kDa	0.00462842	0.815823
A2IBE0_RAT	Carbonic anhydrase 14 OS=Rattus norvegicus OX=10116 GN=Car14 PE=1 SV=1	38 kDa	0.0346711	0.816241
F1LUE2_RAT	Calcium/calmodulin-dependent protein kinase II, beta, isoform CRA_c OS=Rattus norvegicus OX=10116 GN=Camk2b PE=1 SV=2	73 kDa	0.0157248	0.817096
Q5BJN7_RAT	40S ribosomal protein S30 OS=Rattus norvegicus OX=10116 GN=LOC100360647 PE=1 SV=1	14 kDa	0.0150221	0.819774
A0A0G2K9C8_RAT	Phosphorylase b kinase regulatory subunit OS=Rattus norvegicus OX=10116 GN=Phkb PE=1 SV=1	124 kDa	0.0399928	0.820973
Q4V8H7_RAT	E3 ubiquitin-protein ligase OS=Rattus norvegicus OX=10116 GN=Wwp1 PE=1 SV=1	105 kDa	0.0377961	0.821004
PHKG1_RAT	Phosphorylase b kinase gamma catalytic chain, skeletal muscle/heart isoform OS=Rattus norvegicus OX=10116 GN=Phkg1 PE=2 SV=2	45 kDa	0.0318096	0.823269
A0A096MJF7_RAT	Phosphorylase b kinase regulatory subunit OS=Rattus norvegicus OX=10116 GN=Phka1 PE=1 SV=1	139 kDa	0.0446935	0.823991
UBAC1_RAT	Ubiquitin-associated domain-containing protein 1 OS=Rattus norvegicus OX=10116 GN=Ubac1 PE=1 SV=1	46 kDa	0.0227384	0.828236
RM46_RAT	39S ribosomal protein L46, mitochondrial OS=Rattus norvegicus OX=10116 GN=Mrpl46 PE=2 SV=1	32 kDa	0.00878573	0.828828
A0A0G2JZI2_RAT	Glutamyl-prolyl-tRNA synthetase OS=Rattus norvegicus OX=10116 GN=Eprs PE=1 SV=1	170 kDa	0.00141491	0.829069
RL10_RAT	60S ribosomal protein L10 OS=Rattus norvegicus OX=10116 GN=Rpl10 PE=1 SV=3	25 kDa	0.00943013	0.829554
D3ZSA9_RAT	Nodal modulator 1 OS=Rattus norvegicus OX=10116 GN=Nomo1 PE=1 SV=1	133 kDa	0.042107	1.20562
F16P2_RAT	Fructose-1,6-bisphosphatase isozyme 2 OS=Rattus norvegicus OX=10116 GN=Fbp2 PE=1 SV=1	37 kDa	0.0343887	1.20642
AGO2_RAT	Protein argonaute-2 OS=Rattus norvegicus OX=10116 GN=Ago2 PE=2 SV=2	97 kDa	0.0210484	1.20776
D3ZL10_RAT	Collagen type VI alpha 6 chain OS=Rattus norvegicus OX=10116 GN=Col6a6 PE=1 SV=3	247 kDa	0.00122407	1.21155
REEP5_RAT	Receptor expression-enhancing protein 5 OS=Rattus norvegicus OX=10116 GN=Reep5 PE=1 SV=1	21 kDa	0.0404081	1.21361
APEX1_RAT	DNA-(apurinic or apyrimidinic site) lyase OS=Rattus norvegicus OX=10116 GN=Apex1 PE=1 SV=2	36 kDa	0.0400962	1.21457
G3V7U4_RAT	Lamin-B1 OS=Rattus norvegicus OX=10116 GN=Lmnb1 PE=1 SV=1	67 kDa	0.0216162	1.22794
D4A4U3_RAT	Magnesium-dependent phosphatase 1 OS=Rattus norvegicus OX=10116 GN=Mdp1 PE=1 SV=1	19 kDa	0.0489328	1.22999
PHLA3_RAT	Pleckstrin homology-like domain family A member 3 OS=Rattus norvegicus OX=10116 GN=Phlda3 PE=2 SV=1	14 kDa	0.0283688	1.24114
O55158_RAT	Tetraspanin OS=Rattus norvegicus OX=10116 GN=Tspan8 PE=2 SV=2	26 kDa	0.0285536	1.24197
F1LRV6_RAT	GMP reductase OS=Rattus norvegicus OX=10116 GN=Gmpr PE=3 SV=1	37 kDa	0.00453447	1.24236
M0RAV0_RAT	Uncharacterized protein OS=Rattus norvegicus OX=10116 PE=4 SV=1	10 kDa	0.00772073	1.24659
UBA3_RAT	NEDD8-activating enzyme E1 catalytic subunit OS=Rattus norvegicus OX=10116 GN=Uba3 PE=1 SV=1	52 kDa	0.0213339	1.25227
D4AA38_RAT	Holocarboxylase synthetase OS=Rattus norvegicus OX=10116 GN=Hlcs PE=1 SV=2	73 kDa	0.0131151	1.25271
MCPT1_RAT	Mast cell protease 1 OS=Rattus norvegicus OX=10116 GN=Mcpt1 PE=1 SV=3	29 kDa	0.0293691	1.25272
A0A0G2K583_RAT	S-methyl-5'-thioadenosine phosphorylase OS=Rattus norvegicus OX=10116 GN=Mtap PE=1 SV=1	31 kDa	0.0175196	1.25582
A0A0H2UHR2_RAT	Myozenin 3 OS=Rattus norvegicus OX=10116 GN=Myoz3 PE=4 SV=1	27 kDa	0.0444451	1.25593
F1LW91_RAT	Nuclear mitotic apparatus protein 1 OS=Rattus norvegicus OX=10116 GN=Numa1 PE=1 SV=2	227 kDa	0.00364194	1.25722
IDHC_RAT	Isocitrate dehydrogenase [NADP] cytoplasmic OS=Rattus norvegicus OX=10116 GN=Idh1 PE=1 SV=1	47 kDa	0.00631644	1.25839
A0A0G2K3Q6_RAT	Fructose-bisphosphate aldolase OS=Rattus norvegicus OX=10116 GN=Aldoc PE=1 SV=1	40 kDa	0.0168198	1.25851
FLOT1_RAT	Flotillin-1 OS=Rattus norvegicus OX=10116 GN=Flot1 PE=2 SV=2	47 kDa	0.0315667	1.26059
A0A0G2K1P0_RAT	Peptidyl-prolyl cis-trans isomerase OS=Rattus norvegicus OX=10116 GN=Ppia PE=1 SV=1	18 kDa	0.025445	1.26372
Q642B0_RAT	Glypican 4 OS=Rattus norvegicus OX=10116 GN=Gpc4 PE=1 SV=1	63 kDa	0.00246215	1.26522
A0A0A0MY00_RAT	Short/branched chain-specific acyl-CoA dehydrogenase, mitochondrial OS=Rattus norvegicus OX=10116 GN=Acadsb PE=1 SV=2	52 kDa	0.00473319	1.27029
GSTP1_RAT	Glutathione S-transferase P OS=Rattus norvegicus OX=10116 GN=Gstp1 PE=1 SV=2	23 kDa	0.0130192	1.27363
G3V778_RAT	Pyruvate dehydrogenase kinase, isoenzyme 4 OS=Rattus norvegicus OX=10116 GN=Pdk4 PE=1 SV=1	47 kDa	0.0286874	1.28005
G3V9M6_RAT	Fibrillin 1 OS=Rattus norvegicus OX=10116 GN=Fbn1 PE=1 SV=1	312 kDa	0.0166313	1.28293
D3Z8X6_RAT	Deltex E3 ubiquitin ligase 3L OS=Rattus norvegicus OX=10116 GN=Dtx3l PE=1 SV=1	83 kDa	0.00459721	1.30367
F1LVV4_RAT	Regulator of chromosome condensation 2 OS=Rattus norvegicus OX=10116 GN=Rcc2 PE=1 SV=1	47 kDa	0.0230256	1.30661
A0A0G2QC06_RAT	Serotransferrin OS=Rattus norvegicus OX=10116 GN=Tf PE=1 SV=1	107 kDa	0.00225656	1.31355
CEFIP_RAT	Cardiac-enriched FHL2-interacting protein OS=Rattus norvegicus OX=10116 GN=CEFIP PE=3 SV=2	155 kDa	0.0459059	1.31366
F1MAF5_RAT	PCI domain-containing 2 OS=Rattus norvegicus OX=10116 GN=Pcid2 PE=1 SV=2	46 kDa	0.0479223	1.31687
A0A0G2K9B1_RAT	Ab1-233 OS=Rattus norvegicus OX=10116 GN=LOC299282 PE=1 SV=1	48 kDa	0.0260109	1.32275
D4A0T8_RAT	Dehydrogenase/reductase 7 OS=Rattus norvegicus OX=10116 GN=Dhrs7 PE=1 SV=3	38 kDa	0.0404868	1.32958
GSTA6_RAT	Glutathione S-transferase A6 OS=Rattus norvegicus OX=10116 GN=Gsta6 PE=1 SV=1	26 kDa	0.0256997	1.33093
Q4V8N0_RAT	Lipocalin 7, isoform CRA_a OS=Rattus norvegicus OX=10116 GN=Tinagl1 PE=1 SV=1	53 kDa	0.033313	1.34399
H14_RAT	Histone H1.4 OS=Rattus norvegicus OX=10116 GN=Hist1h1e PE=1 SV=3	22 kDa	0.0443325	1.34447
A0A0G2JVP4_RAT	Uncharacterized protein OS=Rattus norvegicus OX=10116 PE=1 SV=1	52 kDa	0.00923222	1.34494
B2RYM3_RAT	Inter-alpha trypsin inhibitor, heavy chain 1 OS=Rattus norvegicus OX=10116 GN=Itih1 PE=1 SV=1	101 kDa	0.00705227	1.36879
A0A0G2K9H9_RAT	DnaJ heat shock protein family (Hsp40) member B5 OS=Rattus norvegicus OX=10116 GN=Dnajb5 PE=4 SV=1	47 kDa	0.0365216	1.38004
LAC2_RAT	Ig lambda-2 chain C region OS=Rattus norvegicus OX=10116 PE=4 SV=1	11 kDa	0.0462347	1.38446
APOH_RAT	Beta-2-glycoprotein 1 OS=Rattus norvegicus OX=10116 GN=Apoh PE=2 SV=2	33 kDa	0.0192928	1.38674
Q5XIH1_RAT	Asporin OS=Rattus norvegicus OX=10116 GN=Aspn PE=1 SV=1	43 kDa	0.0407937	1.38846
SCN4B_RAT	Sodium channel subunit beta-4 OS=Rattus norvegicus OX=10116 GN=Scn4b PE=1 SV=1	25 kDa	0.00251028	1.39507
D3ZBS2_RAT	Inter-alpha-trypsin inhibitor heavy chain H3 OS=Rattus norvegicus OX=10116 GN=Itih3 PE=1 SV=3	99 kDa	0.00259701	1.40317
G3V9D1_RAT	Phosphoinositide phospholipase C OS=Rattus norvegicus OX=10116 GN=Plcd1 PE=1 SV=1	86 kDa	0.0457311	1.40577
F1M6Q3_RAT	Collagen type IV alpha 2 chain OS=Rattus norvegicus OX=10116 GN=Col4a2 PE=1 SV=3	161 kDa	0.02797	1.43724
CATA_RAT	Catalase OS=Rattus norvegicus OX=10116 GN=Cat PE=1 SV=3	60 kDa	0.0172307	1.46597
A0A0G2K9I6_RAT	Ceruloplasmin OS=Rattus norvegicus OX=10116 GN=Cp PE=1 SV=1	124 kDa	0.0357363	1.47534
CLUS_RAT	Clusterin OS=Rattus norvegicus OX=10116 GN=Clu PE=1 SV=2	51 kDa	0.032795	1.48119
Q5U2S4_RAT	Leucine-rich repeat-containing 2 OS=Rattus norvegicus OX=10116 GN=Lrrc2 PE=2 SV=1	43 kDa	0.00542514	1.49826
A1M_RAT	Alpha-1-macroglobulin OS=Rattus norvegicus OX=10116 GN=A1m PE=1 SV=1	167 kDa	0.0132639	1.53134
MUG1_RAT	Murinoglobulin-1 OS=Rattus norvegicus OX=10116 GN=Mug1 PE=2 SV=1	165 kDa	0.0288038	1.53573
CO3A1_RAT	Collagen alpha-1(III) chain OS=Rattus norvegicus OX=10116 GN=Col3a1 PE=2 SV=3	139 kDa	0.0499151	1.54393
D3Z881_RAT	TBC1 domain family, member 4 OS=Rattus norvegicus OX=10116 GN=Tbc1d4 PE=1 SV=3	140 kDa	0.00771603	1.60102
A0A0G2K3G0_RAT	RCG36700 OS=Rattus norvegicus OX=10116 GN=Hrg PE=1 SV=1	60 kDa	0.00423294	1.6356
D3ZJ56_RAT	Guanylate-binding protein 3 OS=Rattus norvegicus OX=10116 GN=Gbp3 PE=4 SV=3	72 kDa	0.00565887	1.65414
G3V8D4_RAT	Apolipoprotein C-II (Predicted) OS=Rattus norvegicus OX=10116 GN=Apoc2 PE=1 SV=1	11 kDa	0.0418019	1.68517
FRIH_RAT	Ferritin heavy chain OS=Rattus norvegicus OX=10116 GN=Fth1 PE=1 SV=3	21 kDa	0.0415092	1.75678
KNT1_RAT	T-kininogen 1 OS=Rattus norvegicus OX=10116 GN=Map1 PE=1 SV=2	48 kDa	0.0478298	1.77898
FABPH_RAT	Fatty acid-binding protein, heart OS=Rattus norvegicus OX=10116 GN=Fabp3 PE=1 SV=2	15 kDa	0.0481014	1.7862
A0A0G2JY31_RAT	Alpha-1-antiproteinase OS=Rattus norvegicus OX=10116 GN=Serpina1 PE=1 SV=1	46 kDa	0.000375597	1.85244
A0A0H2UHF8_RAT	Alpha-1-acid glycoprotein OS=Rattus norvegicus OX=10116 GN=Orm1 PE=1 SV=1	27 kDa	0.0142536	1.95454
EST1C_RAT	Carboxylesterase 1C OS=Rattus norvegicus OX=10116 GN=Ces1c PE=1 SV=3	60 kDa	0.00053209	2.01758
APOC1_RAT	Apolipoprotein C-I OS=Rattus norvegicus OX=10116 GN=Apoc1 PE=3 SV=1	10 kDa	0.0496399	2.02613
APOA1_RAT	Apolipoprotein A-I OS=Rattus norvegicus OX=10116 GN=Apoa1 PE=1 SV=2	30 kDa	0.00072931	2.06197
A0A0G2JUN5_RAT	Inositol-1-monophosphatase OS=Rattus norvegicus OX=10116 GN=Impa2 PE=1 SV=1	31 kDa	0.00885705	2.13668
APOA4_RAT	Apolipoprotein A-IV OS=Rattus norvegicus OX=10116 GN=Apoa4 PE=1 SV=2	44 kDa	0.0025946	2.1656

## Sheet: Supplementary Table S3
Accession Number	Identified Proteins	Molecular Weight	P-value	Regulated Type(MLE/T2DM)
A0A0H2UHF8_RAT	Alpha-1-acid glycoprotein OS=Rattus norvegicus OX=10116 GN=Orm1 PE=1 SV=1	27 kDa	0.0194793	0.574044
EST1C_RAT	Carboxylesterase 1C OS=Rattus norvegicus OX=10116 GN=Ces1c PE=1 SV=3	60 kDa	0.0147728	0.636551
APOA4_RAT	Apolipoprotein A-IV OS=Rattus norvegicus OX=10116 GN=Apoa4 PE=1 SV=2	44 kDa	0.0121331	0.65261
MUG1_RAT	Murinoglobulin-1 OS=Rattus norvegicus OX=10116 GN=Mug1 PE=2 SV=1	165 kDa	0.0278431	0.68618
KNT1_RAT	T-kininogen 1 OS=Rattus norvegicus OX=10116 GN=Map1 PE=1 SV=2	48 kDa	0.0469569	0.693987
PERI_RAT	Peripherin OS=Rattus norvegicus OX=10116 GN=Prph PE=1 SV=1	54 kDa	0.0382451	0.694068
A0A0G2K9B1_RAT	Ab1-233 OS=Rattus norvegicus OX=10116 GN=LOC299282 PE=1 SV=1	48 kDa	0.0440162	0.698644
F7EUK4_RAT	Kininogen-1 OS=Rattus norvegicus OX=10116 GN=Kng1 PE=4 SV=2	48 kDa	0.044318	0.71285
A0A0G2K583_RAT	S-methyl-5'-thioadenosine phosphorylase OS=Rattus norvegicus OX=10116 GN=Mtap PE=1 SV=1	31 kDa	0.00175456	0.722989
A0A0H2UHM3_RAT	Haptoglobin OS=Rattus norvegicus OX=10116 GN=Hp PE=1 SV=1	38 kDa	0.0028635	0.730826
A1M_RAT	Alpha-1-macroglobulin OS=Rattus norvegicus OX=10116 GN=A1m PE=1 SV=1	167 kDa	0.023712	0.732663
A0A0G2K3G0_RAT	RCG36700 OS=Rattus norvegicus OX=10116 GN=Hrg PE=1 SV=1	60 kDa	0.00639016	0.751467
A0A0G2K9I6_RAT	Ceruloplasmin OS=Rattus norvegicus OX=10116 GN=Cp PE=1 SV=1	124 kDa	0.0350665	0.760015
PHLA3_RAT	Pleckstrin homology-like domain family A member 3 OS=Rattus norvegicus OX=10116 GN=Phlda3 PE=2 SV=1	14 kDa	0.0308541	0.769716
G3V778_RAT	Pyruvate dehydrogenase kinase, isoenzyme 4 OS=Rattus norvegicus OX=10116 GN=Pdk4 PE=1 SV=1	47 kDa	0.00637987	0.77466
A0A0G2QC06_RAT	Serotransferrin OS=Rattus norvegicus OX=10116 GN=Tf PE=1 SV=1	107 kDa	0.0121739	0.803857
UBA3_RAT	NEDD8-activating enzyme E1 catalytic subunit OS=Rattus norvegicus OX=10116 GN=Uba3 PE=1 SV=1	52 kDa	0.000595471	0.804545
FABP5_RAT	Fatty acid-binding protein 5 OS=Rattus norvegicus OX=10116 GN=Fabp5 PE=1 SV=3	15 kDa	0.0107351	0.820381
A0A0G2JY31_RAT	Alpha-1-antiproteinase OS=Rattus norvegicus OX=10116 GN=Serpina1 PE=1 SV=1	46 kDa	0.00489972	0.825247
APOA1_RAT	Apolipoprotein A-I OS=Rattus norvegicus OX=10116 GN=Apoa1 PE=1 SV=2	30 kDa	0.0470627	0.827707
D3ZAI6_RAT	5'-nucleotidase domain-containing 3 OS=Rattus norvegicus OX=10116 GN=Nt5dc3 PE=1 SV=2	63 kDa	0.045836	1.20969
COQ6_RAT	Ubiquinone biosynthesis monooxygenase COQ6, mitochondrial OS=Rattus norvegicus OX=10116 GN=Coq6 PE=2 SV=1	51 kDa	0.0325844	1.21071
ABCC9_RAT	ATP-binding cassette sub-family C member 9 OS=Rattus norvegicus OX=10116 GN=Abcc9 PE=1 SV=1	174 kDa	0.0115745	1.21692
SAM50_RAT	Sorting and assembly machinery component 50 homolog OS=Rattus norvegicus OX=10116 GN=Samm50 PE=1 SV=1	52 kDa	0.0129231	1.21978
TOIP1_RAT	Torsin-1A-interacting protein 1 OS=Rattus norvegicus OX=10116 GN=Tor1aip1 PE=1 SV=1	66 kDa	0.0290286	1.22065
A0A0G2K5C6_RAT	Microtubule-associated protein 1A OS=Rattus norvegicus OX=10116 GN=Map1a PE=1 SV=1	326 kDa	0.045263	1.24744
A0A0G2JY22_RAT	Disco-interacting protein 2 homolog B OS=Rattus norvegicus OX=10116 GN=Dip2b PE=1 SV=1	171 kDa	0.00588858	1.26007
CO3A1_RAT	Collagen alpha-1(III) chain OS=Rattus norvegicus OX=10116 GN=Col3a1 PE=2 SV=3	139 kDa	0.0400891	1.26803
A0A0G2K1D2_RAT	RAP1, GTP-GDP dissociation stimulator 1 (Predicted), isoform CRA_a OS=Rattus norvegicus OX=10116 GN=Rap1gds1 PE=1 SV=1	58 kDa	0.042653	1.27991
BFAR_RAT	Bifunctional apoptosis regulator OS=Rattus norvegicus OX=10116 GN=Bfar PE=2 SV=1	53 kDa	0.0467712	1.28795
A0A0G2JUT5_RAT	Intermediate filament family orphan 2 OS=Rattus norvegicus OX=10116 GN=Aldh4a1 PE=3 SV=1	164 kDa	0.0012202	1.30858
A0A0G2K9Z7_RAT	Uncharacterized protein OS=Rattus norvegicus OX=10116 PE=4 SV=1	18 kDa	0.0403359	1.32702
F1LPA6_RAT	Peptidyl arginine deiminase, type II, isoform CRA_a OS=Rattus norvegicus OX=10116 GN=Padi2 PE=4 SV=2	75 kDa	0.0345227	1.37658
F1LR42_RAT	RUN and FYVE domain-containing 1 OS=Rattus norvegicus OX=10116 GN=Rufy1 PE=1 SV=1	80 kDa	0.0235275	1.39207

## Sheet: Supplementary Table S4
Accession Number	Identified Proteins	Molecular Weight	Ratio(T2DM/Control)	Regulated Type(T2DM/Control)	Ratio(MLE/T2DM)	Regulated Type(MLE/T2DM)
A0A0H2UHF8_RAT	Alpha-1-acid glycoprotein OS=Rattus norvegicus OX=10116 GN=Orm1 PE=1 SV=1	27 kDa	1.95454	UP	0.574044	DOWN
EST1C_RAT	Carboxylesterase 1C OS=Rattus norvegicus OX=10116 GN=Ces1c PE=1 SV=3	60 kDa	2.01758	UP	0.636551	DOWN
APOA4_RAT	Apolipoprotein A-IV OS=Rattus norvegicus OX=10116 GN=Apoa4 PE=1 SV=2	44 kDa	2.1656	UP	0.65261	DOWN
MUG1_RAT	Murinoglobulin-1 OS=Rattus norvegicus OX=10116 GN=Mug1 PE=2 SV=1	165 kDa	1.53573	UP	0.68618	DOWN
KNT1_RAT	T-kininogen 1 OS=Rattus norvegicus OX=10116 GN=Map1 PE=1 SV=2	48 kDa	1.77898	UP	0.693987	DOWN
A0A0G2K9B1_RAT	Ab1-233 OS=Rattus norvegicus OX=10116 GN=LOC299282 PE=1 SV=1	48 kDa	1.32275	UP	0.698644	DOWN
A0A0G2K583_RAT	S-methyl-5'-thioadenosine phosphorylase OS=Rattus norvegicus OX=10116 GN=Mtap PE=1 SV=1	31 kDa	1.25582	UP	0.722989	DOWN
A1M_RAT	Alpha-1-macroglobulin OS=Rattus norvegicus OX=10116 GN=A1m PE=1 SV=1	167 kDa	1.53134	UP	0.732663	DOWN
A0A0G2K3G0_RAT	RCG36700 OS=Rattus norvegicus OX=10116 GN=Hrg PE=1 SV=1	60 kDa	1.6356	UP	0.751467	DOWN
A0A0G2K9I6_RAT	Ceruloplasmin OS=Rattus norvegicus OX=10116 GN=Cp PE=1 SV=1	124 kDa	1.47534	UP	0.760015	DOWN
PHLA3_RAT	Pleckstrin homology-like domain family A member 3 OS=Rattus norvegicus OX=10116 GN=Phlda3 PE=2 SV=1	14 kDa	1.24114	UP	0.769716	DOWN
G3V778_RAT	Pyruvate dehydrogenase kinase, isoenzyme 4 OS=Rattus norvegicus OX=10116 GN=Pdk4 PE=1 SV=1	47 kDa	1.28005	UP	0.77466	DOWN
A0A0G2QC06_RAT	Serotransferrin OS=Rattus norvegicus OX=10116 GN=Tf PE=1 SV=1	107 kDa	1.31355	UP	0.803857	DOWN
UBA3_RAT	NEDD8-activating enzyme E1 catalytic subunit OS=Rattus norvegicus OX=10116 GN=Uba3 PE=1 SV=1	52 kDa	1.25227	UP	0.804545	DOWN
A0A0G2JY31_RAT	Alpha-1-antiproteinase OS=Rattus norvegicus OX=10116 GN=Serpina1 PE=1 SV=1	46 kDa	1.85244	UP	0.825247	DOWN
APOA1_RAT	Apolipoprotein A-I OS=Rattus norvegicus OX=10116 GN=Apoa1 PE=1 SV=2	30 kDa	2.06197	UP	0.827707	DOWN
D3ZAI6_RAT	5'-nucleotidase domain-containing 3 OS=Rattus norvegicus OX=10116 GN=Nt5dc3 PE=1 SV=2	63 kDa	0.765748	DOWN	1.20969	UP
A0A0G2K5C6_RAT	Microtubule-associated protein 1A OS=Rattus norvegicus OX=10116 GN=Map1a PE=1 SV=1	326 kDa	0.808682	DOWN	1.24744	UP
A0A0G2JUT5_RAT	Intermediate filament family orphan 2 OS=Rattus norvegicus OX=10116 GN=Aldh4a1 PE=3 SV=1	164 kDa	0.647795	DOWN	1.30858	UP

## Sheet: Supplementary Table S5
Name	ApoA1 (4UYF)	ApoA4 (3S84)
Kuwanon C	-7.67	-3.57
Luteolin	-7.3	-3.9
Kaempferol	-7.19	-3.71
Formononetin	-6.82	-4.17
2-Hydroxycinnamic acid	-6.69	\
Quercetin	-6.55	-3.77
(E)-Resveratroloside	-6.49	-2.46
Isochlorogenic acid B	-6.37	-2.96
Gallic acid	-6.36	-3.46
Caffeic acid	-6.35	-3.58
Scopoletin	-6.22	-3.82
Esculetin	-6.0	-4.33
7-Hydroxycoumarine	-5.79	-4.21
Luteolin 7-glucuronide	-5.71	-2.13
Chlorogenic acid	-5.5	-2.04
Quercetin-3β-D-glucoside	-5.21	-1.69
Scopolin	-5.2	-2.53
Esculin	-5.04	-2.59
Kaempferol-7-O-glucoside	-5.03	-2.09
DL-Stachydrine	-4.48	-3.12
3,4-Dihydroxybenzaldehyde	-4.45	-3.1
Isoquercitrin	-4.43	-1.4
Mulberroside A	-4.43	\
L(-)-Pipecolinic acid	-4.26	\
Salidroside	-3.83	-1.6
1-Deoxynojirimycin	-3.74	-3.09
Betaine	-3.43	-2.81
Rutin	-3.29	0.76
Kaempferol-3-O-rutinoside	-3.15	-0.47
